# Supplementary material for: NET Proteome in Established Type 1 Diabetes Is Enriched in Metabolic Proteins
Source: Cells. 2023 May 5;12(9):1319. doi: 10.3390/cells12091319 (PMC10177393; doi:10.3390/cells12091319)
Supplement: Supplementary file 1 [file cells-12-01319-s001.zip]

Archive with 2 entries (2 files):
- Supplementary figures - Neutrophils and type 1 diabetes - Cells.pdf
- Supplementary tables- Neutrophils and type 1 diabetes - Cells.xlsx
